# Supplementary material for: Advances in Thermal Image Analysis for the Detection of Pregnancy in Horses Using Infrared Thermography
Source: Sensors (Basel). 2021 Dec 28;22(1):191. doi: 10.3390/s22010191 (PMC8749616; doi:10.3390/s22010191)
Supplement: Supplementary file 1 [file sensors-22-00191-s001.zip]

Archive with 1 entries (1 files):
- sensors-1495752-supplementary.pdf
